# Supplementary material for: Searching for Mechanisms Underlying the Assembly of Calcium Entry Units: The Role of Temperature and pH
Source: Int J Mol Sci. 2023 Mar 10;24(6):5328. doi: 10.3390/ijms24065328 (PMC10049691; doi:10.3390/ijms24065328)
Supplement: Supplementary file 1 [file ijms-24-05328-s001.zip]

Archive with 1 entries (1 files):
- ijms-2151275-supplementary.pdf
